# Supplementary material for: Genome-Wide Identification and Expression Analysis of the HCT Gene Family in Upland Cotton (Gossypium hirsutum L.) in Response to Verticillium wilt Infection
Source: Biology (Basel). 2026 Mar 25;15(7):520. doi: 10.3390/biology15070520 (PMC13072020; doi:10.3390/biology15070520)
Supplement: Supplementary file 1 [file biology-15-00520-s001.zip › Supplementary Table S1 Quantitative Real-time PCR Primer..xlsx]

## Sheet: Sheet1
	Supplementary Table S1：Quantitative Real-time PCR Primer.
	Gene name	Forward primer （5'-3'）	Reverse primer （5'-3'）
	GhHCT2	CAGGTGAGTTGCTTGGAAA	CATTGGGAATCTGGGAGAG
	GhHCT35	GCTTGTTTATGGCGTTGTC	CCGAAGGTAATGGAGGATT
	GhHCT42	TCTCCCAGATTCCCAATGTA	CAAAACAACCTCCAAATCAAC
	GhHCT47	CATTGATCGGACCCTTCTT	TGGAGATTGCTGTGCTTTC
	GhHCT58	TAGTTGCCCTGTGGTGTTC	ACTTGCTCATTTCCTTGCTT
	GhHCT71	GACCACATTTCACGGTTATTC	TATTGCCCCTACTCCACCT
	GhUBQ7	GAAGGCATTCCACCTGACCAAC	CTTGACCTTCTTCTTCTTGTGCTTG
