# Supplementary material for: Genome-Wide Identification and Expression Analysis of the HCT Gene Family in Upland Cotton (Gossypium hirsutum L.) in Response to Verticillium wilt Infection
Source: Biology (Basel). 2026 Mar 25;15(7):520. doi: 10.3390/biology15070520 (PMC13072020; doi:10.3390/biology15070520)
Supplement: Supplementary file 1 [file biology-15-00520-s001.zip › Supplementary Table S2:Abbreviated Chart Comparisons.xlsx]

## Sheet: Sheet1
	Supplementary Table S2：Abbreviated Chart Comparisons
	Abbreviations	Full name
	4CL1	4-coumarate--CoA ligase 1
	4CL2	4-coumarate--CoA ligase 2
	4CL4	4-coumarate--CoA ligase 4
	CCOAMT	Caffeoyl-CoA 3-O-methyltransferase
	CCOAOMT1	Caffeoyl coenzyme A O-methyltransferase
	CCR1-2	Cinnamoyl-CoA reductase 1
	CCR2-2	Cinnamoyl-CoA reductase 2
	CHS	Chalcone synthase
	CSE	Caffeoylshikimate esterase
	CYP73A5	Trans-cinnamate 4-monooxygenase
	CYP98A3	Cytochrome P450 98A3
	F12L6.8	Alpha/beta-Hydrolases superfamily protein
	F17A22.2	Alpha/beta-Hydrolases superfamily protein
	F2P24.13	Alpha/beta-Hydrolases superfamily protein
	F4IZK0_ARATH	Alpha/beta-Hydrolases superfamily protein
	F5A9.20	S-adenosyl-L-methionine-dependent methyltransferases superfamily protein
	HCT	Hydroxycinnamoyl transferase
	PAL1	Phenylalanine ammonia-lyase 1
	T21H19.40	Alpha/beta-Hydrolases superfamily protein
	T25K17.30	Probable caffeoyl-CoA O-methyltransferase
	A0A1U8KR30	Putative acyl-activating enzyme 19 isoform X1
	A0A1U8PUF7	Putative acyl-activating enzyme 19 isoform X1
	A0A1U8KMP5	Cytochrome P450 704B1-like
	A0A1U8NE03	Cytochrome P450 704B1-like
	A0A1U8NBW7	Cytochrome P450 77A3-like
